# Supplementary material for: Are psychological measures and actuarial data equally effective in discriminating among the prison population? Analysis by crimes
Source: PLoS One. 2018 Jun 6;13(6):e0198251. doi: 10.1371/journal.pone.0198251 (PMC5991378; doi:10.1371/journal.pone.0198251)
Supplement: S1 File — (ZIP) [file pone.0198251.s001.zip]

Archive with 3 entries (2 files):
- DATABASE - BURNEO GARCE╠üS ET AL PLOS ONE-REVISION.sav
- __MACOSX/
- __MACOSX/._DATABASE - BURNEO GARCE╠üS ET AL PLOS ONE-REVISION.sav
